# Supplementary material for: Circular RNA CircNOLC1, Upregulated by NF-KappaB, Promotes the Progression of Prostate Cancer via miR-647/PAQR4 Axis
Source: Front Cell Dev Biol. 2021 Jan 8;8:624764. doi: 10.3389/fcell.2020.624764 (PMC7820754; doi:10.3389/fcell.2020.624764)
Supplement: Supplementary file 1 [file Table_1.XLSX]

## Sheet: PR1921b Specs
Position	No.	Age	Sex	Organ/Anatomic Site	Pathology diagnosis	TNM	Grade	Stage	Type	Tissue ID.	Gleason Score	Gleason Grade	PSA
A1	1	66	M	Prostate	Adenocarcinoma	T2N0M0		I	Malignant	Mpr130012	3+3	3	+++
A2	2	66	M	Prostate	Adenocarcinoma	T2N0M0		I	Malignant	Mpr130012	3+3	3	+++
A3	3	75	M	Prostate	Adenocarcinoma	T2N0M0		I	Malignant	Mpr030402	2+3	3	+++
A4	4	75	M	Prostate	Adenocarcinoma	T2N0M0		I	Malignant	Mpr030402	2+3	3	+++
A5	5	64	M	Prostate	Adenocarcinoma	T2N0M0		I	Malignant	Mpr130033	3+3	3	+++
A6	6	64	M	Prostate	Adenocarcinoma	T2N0M0		I	Malignant	Mpr130033	3+3	3	+++
A7	7	60	M	Prostate	Adenocarcinoma	-		-	Malignant	F151910A2	3+3	3	+++
A8	8	60	M	Prostate	Adenocarcinoma	-		-	Malignant	F151910A2	3+3	3	+++
A9	9	67	M	Prostate	Adenocarcinoma	T2N0M0		I	Malignant	Mpr030220	3+3	3	+++
A10	10	67	M	Prostate	Adenocarcinoma	T2N0M0		I	Malignant	Mpr030220	3+3	3	+++
A11	11	71	M	Prostate	Adenocarcinoma	T2N0M0		I	Malignant	Mpr080033	3+3	3	+++
A12	12	71	M	Prostate	Adenocarcinoma	T2N0M0		I	Malignant	Mpr080033	3+3	3	+++
A13	13	60	M	Prostate	Adenocarcinoma	T3N1M0		IV	Malignant	Mpr080011	3+3	3	+++
A14	14	60	M	Prostate	Adenocarcinoma	T3N1M0		IV	Malignant	Mpr080011	3+3	3	+++
A15	15	64	M	Prostate	Adenocarcinoma	T3N0M0		III	Malignant	Mpr030359	3+3	3	+++
A16	16	64	M	Prostate	Adenocarcinoma	T3N0M0		III	Malignant	Mpr030359	3+3	3	+++
B1	17	64	M	Prostate	Adenocarcinoma	T2N0M0		IIA	Malignant	Mpr020444	3+4	4	+++
B2	18	64	M	Prostate	Adenocarcinoma	T2N0M0		IIA	Malignant	Mpr020444	3+4	4	+++
B3	19	81	M	Prostate	Adenocarcinoma	T3N0M0		III	Malignant	Mpr020317	4+4	4	+++
B4	20	81	M	Prostate	Adenocarcinoma	T3N0M0		III	Malignant	Mpr020317	4+4	4	+++
B5	21	64	M	Prostate	Adenocarcinoma	T2N0M0		IIB	Malignant	Mpr010054	5+3	5	+++
B6	22	64	M	Prostate	Adenocarcinoma	T2N0M0		IIB	Malignant	Mpr010054	5+3	5	+++
B7	23	82	M	Prostate	Adenocarcinoma	T3N0M0		III	Malignant	Mpr040075	5+4	5	+++
B8	24	82	M	Prostate	Adenocarcinoma	T3N0M0		III	Malignant	Mpr040075	5+4	5	+++
B9	25	73	M	Prostate	Adenocarcinoma	T2N0M0		IIA	Malignant	Mpr020053	4+4	4	+++
B10	26	73	M	Prostate	Adenocarcinoma	T2N0M0		IIA	Malignant	Mpr020053	4+4	4	+++
B11	27	74	M	Prostate	Adenocarcinoma	T4N1M0		IV	Malignant	Mpr040041	3+3	3	+++
B12	28	74	M	Prostate	Adenocarcinoma	T4N1M0		IV	Malignant	Mpr040041	3+3	3	+++
B13	29	69	M	Prostate	Adenocarcinoma	T3N0M0		III	Malignant	Mpr030166	4+5	4	+++
B14	30	69	M	Prostate	Adenocarcinoma	T3N0M0		III	Malignant	Mpr030166	4+5	4	+++
B15	31	75	M	Prostate	Adenocarcinoma	T2N0M0		IIA	Malignant	Mpr030207	3+4	4	+++
B16	32	75	M	Prostate	Adenocarcinoma	T2N0M0		IIA	Malignant	Mpr030207	3+4	4	+++
C1	33	70	M	Prostate	Adenocarcinoma	T2N0M0		IIA	Malignant	Mpr020033	3+4	4	+++
C2	34	70	M	Prostate	Adenocarcinoma	T2N0M0		IIA	Malignant	Mpr020033	3+4	4	+++
C3	35	75	M	Prostate	Adenocarcinoma	T2N0M0		IIA	Malignant	Mpr040053	3+4	4	++
C4	36	75	M	Prostate	Adenocarcinoma	T2N0M0		IIA	Malignant	Mpr040053	3+4	4	++
C5	37	65	M	Prostate	Adenocarcinoma	T2N0M0		IIB	Malignant	Mpr040034	3+5	5	++
C6	38	65	M	Prostate	Adenocarcinoma	T2N0M0		IIB	Malignant	Mpr040034	3+5	5	++
C7	39	73	M	Prostate	Adenocarcinoma	T2N0M0		IIA	Malignant	Mpr130014	3+4	4	+++
C8	40	73	M	Prostate	Adenocarcinoma	T2N0M0		IIA	Malignant	Mpr130014	3+4	4	+++
C9	41	68	M	Prostate	Adenocarcinoma (sparse)	T2N0M0		I	Malignant	Mpr130039	3+3	3	*
C10	42	68	M	Prostate	Adenocarcinoma (sparse)	T2N0M0		I	Malignant	Mpr130039	3+3	3	*
C11	43	69	M	Prostate	Adenocarcinoma	T2N0M0		IIA	Malignant	Mpr020114	3+4	4	*
C12	44	69	M	Prostate	Adenocarcinoma	T2N0M0		IIA	Malignant	Mpr020114	3+4	4	+++
C13	45	57	M	Prostate	Adenocarcinoma	T2N0M0		IIA	Malignant	Mpr130032	3+4	4	+++
C14	46	57	M	Prostate	Adenocarcinoma	T2N0M0		IIA	Malignant	Mpr130032	3+4	4	+++
C15	47	62	M	Prostate	Adenocarcinoma	T3N0M0		III	Malignant	Prostate 62	3+4	4	+++
C16	48	62	M	Prostate	Adenocarcinoma (sparse)	T3N0M0		III	Malignant	Prostate 62	3+4	4	+++
D1	49	72	M	Prostate	Adenocarcinoma	T3N1M0		IV	Malignant	Prostate 39	3+4	4	+++
D2	50	72	M	Prostate	Adenocarcinoma	T3N1M0		IV	Malignant	Prostate 39	3+4	4	+++
D3	51	56	M	Prostate	Adenocarcinoma (sparse)	-		-	Malignant	F151914A2	3+5	5	+++
D4	52	56	M	Prostate	Adenocarcinoma	-		-	Malignant	F151914A2	3+5	5	+++
D5	53	71	M	Prostate	Adenocarcinoma	-		-	Malignant	F151904A1	3+4	4	+++
D6	54	71	M	Prostate	Adenocarcinoma	-		-	Malignant	F151904A1	3+4	4	+++
D7	55	71	M	Prostate	Adenocarcinoma	T1N0M0		I	Malignant	Mpr080053	3+3	3	+++
D8	56	71	M	Prostate	Adenocarcinoma	T1N0M0		I	Malignant	Mpr080053	3+3	3	+++
D9	57	64	M	Prostate	Adenocarcinoma	T2N0M0		IIB	Malignant	Mpr070118	4+4	4	+++
D10	58	64	M	Prostate	Adenocarcinoma	T2N0M0		IIB	Malignant	Mpr070118	4+4	4	+++
D11	59	73	M	Prostate	Adenocarcinoma	T3N0M0		III	Malignant	Mpr090005	3+4	3--4	+++
D12	60	73	M	Prostate	Adenocarcinoma	T3N0M0		III	Malignant	Mpr090005	3+4	3--4	+++
D13	61	80	M	Prostate	Adenocarcinoma	T3N0M0		III	Malignant	Mpr020382	4+5	5	+++
D14	62	80	M	Prostate	Adenocarcinoma	T3N0M0		III	Malignant	Mpr020382	4+5	5	+++
D15	63	72	M	Prostate	Adenocarcinoma	T2N0M0		IIB	Malignant	Mpr020017	4+5	5	-
D16	64	72	M	Prostate	Adenocarcinoma	T2N0M0		IIB	Malignant	Mpr020017	4+5	5	-
E1	65	73	M	Prostate	Adenocarcinoma	T2N0M0		IIA	Malignant	Mpr050122	4+3	4	+++
E2	66	73	M	Prostate	Adenocarcinoma	T2N0M0		IIA	Malignant	Mpr050122	4+3	4	+++
E3	67	61	M	Prostate	Adenocarcinoma	T2N0M0		IIA	Malignant	Mpr070019	4+3	4	+++
E4	68	61	M	Prostate	Adenocarcinoma	T2N0M0		IIA	Malignant	Mpr070019	4+3	4	+++
E5	69	76	M	Prostate	Adenocarcinoma	T2N0M0		IIA	Malignant	Mpr040106	4+3	4	+++
E6	70	76	M	Prostate	Adenocarcinoma	T2N0M0		IIA	Malignant	Mpr040106	4+3	4	+++
E7	71	65	M	Prostate	Adenocarcinoma	T2N0M0		IIA	Malignant	Mpr030031	4+3	4	+++
E8	72	65	M	Prostate	Adenocarcinoma	T2N0M0		IIA	Malignant	Mpr030031	4+3	4	+++
E9	73	78	M	Prostate	Adenocarcinoma	T4N0M0		IV	Malignant	Mpr030228	5+5	5	+++
E10	74	78	M	Prostate	Adenocarcinoma	T4N0M0		IV	Malignant	Mpr030228	5+5	5	+++
E11	75	64	M	Prostate	Adenocarcinoma	T2N0M0		IIA	Malignant	Mpr040171	4+3	4	+++
E12	76	64	M	Prostate	Adenocarcinoma	T2N0M0		IIA	Malignant	Mpr040171	4+3	4	+++
E13	77	63	M	Prostate	Adenocarcinoma	T2N0M0		II	Malignant	Mpr030347	4+3	4	+++
E14	78	63	M	Prostate	Adenocarcinoma	T2N0M0		II	Malignant	Mpr030347	4+3	4	+++
E15	79	62	M	Prostate	Adenocarcinoma	T2N0M0		IIB	Malignant	Mpr050083	4+4	4	+++
E16	80	62	M	Prostate	Adenocarcinoma	T2N0M0		IIB	Malignant	Mpr050083	4+4	4	+++
F1	81	70	M	Prostate	Adenocarcinoma	T3N0M0		III	Malignant	Mpr060100	4+4	4	+++
F2	82	70	M	Prostate	Adenocarcinoma	T3N0M0		III	Malignant	Mpr060100	4+4	4	+++
F3	83	20	M	Prostate	Adenocarcinoma	T3N0M0		III	Malignant	Mpr060171	4+4	4	+++
F4	84	20	M	Prostate	Adenocarcinoma	T3N0M0		III	Malignant	Mpr060171	4+4	4	+++
F5	85	62	M	Prostate	Adenocarcinoma	T3N0M0		III	Malignant	Mpr040089	4+4	4	+++
F6	86	62	M	Prostate	Adenocarcinoma	T3N0M0		III	Malignant	Mpr040089	4+4	4	+++
F7	87	75	M	Prostate	Adenocarcinoma	-		-	Malignant	560487	4+4	4	-
F8	88	75	M	Prostate	Adenocarcinoma (fibrouse tissue)	-		-	Malignant	560487	4+4	4	+
F9	89	58	M	Prostate	Adenocarcinoma (sparse)	-		-	Malignant	566140	4+4	4	+
F10	90	58	M	Prostate	Adenocarcinoma	-		-	Malignant	566140	4+4	4	+
F11	91	61	M	Prostate	Adenocarcinoma	-		-	Malignant	551513	4+5	5	+
F12	92	61	M	Prostate	Adenocarcinoma	-		-	Malignant	551513	4+5	5	++
F13	93	68	M	Prostate	Adenocarcinoma	-		-	Malignant	562518	4+4	4	++
F14	94	68	M	Prostate	Adenocarcinoma	-		-	Malignant	562518	4+4	4	++
F15	95	67	M	Prostate	Adenocarcinoma	-		-	Malignant	552026	4+4	4	++
F16	96	67	M	Prostate	Adenocarcinoma	-		-	Malignant	552026	4+4	4	+
G1	97	69	M	Prostate	Adenocarcinoma	-		-	Malignant	562545	4+4	4	+
G2	98	69	M	Prostate	Adenocarcinoma	-		-	Malignant	562545	4+4	4	++
G3	99	65	M	Prostate	Adenocarcinoma	-		-	Malignant	567594	4+3	4	+++
G4	100	65	M	Prostate	Adenocarcinoma	-		-	Malignant	567594	4+3	4	+++
G5	101	73	M	Prostate	Adenocarcinoma	T3N0M0		III	Malignant	Prostate 56	3+3	3	+++
G6	102	73	M	Prostate	Adenocarcinoma	T3N0M0		III	Malignant	Prostate 56	3+3	3	+++
G7	103	76	M	Prostate	Adenocarcinoma	-		-	Malignant	561213	4+4	4	+++
G8	104	76	M	Prostate	Adenocarcinoma	-		-	Malignant	561213	4+4	4	*
G9	105	97	M	Prostate	Adenocarcinoma	-		-	Malignant	F151980A1	3+4	3	*
G10	106	97	M	Prostate	Adenocarcinoma	-		-	Malignant	F151980A1	3+4	3	*
G11	107	82	M	Prostate	Adenocarcinoma	T2N0M0		IIA	Malignant	Mpr100019	4+3	4	+++
G12	108	82	M	Prostate	Adenocarcinoma	T2N0M0		IIA	Malignant	Mpr100019	4+3	4	+++
G13	109	60	M	Prostate	Adenocarcinoma	T2N0M0		IIB	Malignant	Mpr020323	5+5	5	+++
G14	110	60	M	Prostate	Adenocarcinoma	T2N0M0		IIB	Malignant	Mpr020323	5+5	5	+++
G15	111	73	M	Prostate	Adenocarcinoma	T3N0M0		III	Malignant	Mpr030374	3+3	3	+++
G16	112	73	M	Prostate	Adenocarcinoma	T3N0M0		III	Malignant	Mpr030374	3+3	3	+++
H1	113	72	M	Prostate	Adenocarcinoma	T3N0M0		III	Malignant	Mpr010051	5+5	5	+++
H2	114	72	M	Prostate	Adenocarcinoma	T3N0M0		III	Malignant	Mpr010051	5+5	5	+++
H3	115	82	M	Prostate	Adenocarcinoma	T2N0M0		IIB	Malignant	Mpr030147	5+5	5	+++
H4	116	82	M	Prostate	Adenocarcinoma	T2N0M0		IIB	Malignant	Mpr030147	5+5	5	+++
H5	117	62	M	Prostate	Adenocarcinoma	T2N0M0		IIB	Malignant	Mpr040163	5+5	5	+++
H6	118	62	M	Prostate	Adenocarcinoma	T2N0M0		IIB	Malignant	Mpr040163	5+5	5	+++
H7	119	77	M	Prostate	Adenocarcinoma	T2N0M0		IIB	Malignant	Mpr040215	5+5	5	+++
H8	120	77	M	Prostate	Adenocarcinoma	T2N0M0		IIB	Malignant	Mpr040215	5+5	5	+++
H9	121	87	M	Prostate	Adenocarcinoma	T2N0M0		IIB	Malignant	Mpr020242	5+5	5	+++
H10	122	87	M	Prostate	Adenocarcinoma	T2N0M0		IIB	Malignant	Mpr020242	5+5	5	+++
H11	123	69	M	Prostate	Adenocarcinoma	T2N0M0		IIB	Malignant	Mpr030352	5+5	5	-
H12	124	69	M	Prostate	Adenocarcinoma	T2N0M0		IIB	Malignant	Mpr030352	5+5	5	-
H13	125	56	M	Prostate	Adenocarcinoma	T3N0M0		III	Malignant	Mpr130006	5+5	5	+++
H14	126	56	M	Prostate	Adenocarcinoma	T3N0M0		III	Malignant	Mpr130006	5+5	5	++
H15	127	68	M	Prostate	Adenocarcinoma	T2N0M0		IIB	Malignant	Mpr130011	5+5	5	+++
H16	128	68	M	Prostate	Adenocarcinoma	T2N0M0		IIB	Malignant	Mpr130011	5+5	5	+++
I1	129	76	M	Prostate	Adenocarcinoma	T3N0M0		III	Malignant	Mpr020387	5+5	5	+++
I2	130	76	M	Prostate	Adenocarcinoma	T3N0M0		III	Malignant	Mpr020387	5+5	5	+++
I3	131	60	M	Prostate	Adenocarcinoma	T3N1M0		IV	Malignant	Mpr030236	5+4	5	+++
I4	132	60	M	Prostate	Adenocarcinoma	T3N1M0		IV	Malignant	Mpr030236	5+4	5	+++
I5	133	76	M	Prostate	Adenocarcinoma	T2N0M0		IIB	Malignant	Mpr030277	5+5	5	+++
I6	134	76	M	Prostate	Adenocarcinoma	T2N0M0		IIB	Malignant	Mpr030277	5+5	5	+++
I7	135	73	M	Prostate	Adenocarcinoma	T4N0M0		IV	Malignant	Mpr030188	5+4	5	+++
I8	136	73	M	Prostate	Adenocarcinoma	T4N0M0		IV	Malignant	Mpr030188	5+4	5	+++
I9	137	66	M	Prostate	Adenocarcinoma	T3N0M0		III	Malignant	Mpr060047	5+5	5	+++
I10	138	66	M	Prostate	Adenocarcinoma	T3N0M0		III	Malignant	Mpr060047	5+5	5	+++
I11	139	69	M	Prostate	Adenocarcinoma	-		-	Malignant	Prostate 559269	5+5	5	+
I12	140	69	M	Prostate	Adenocarcinoma	-		-	Malignant	Prostate 559269	5+5	5	+
I13	141	77	M	Prostate	Adenocarcinoma	-		-	Malignant	563208	5+5	5	++
I14	142	77	M	Prostate	Adenocarcinoma	-		-	Malignant	563208	5+5	5	+
I15	143	79	M	Prostate	Adenocarcinoma	-		-	Malignant	561734	5+5	5	+++
I16	144	79	M	Prostate	Adenocarcinoma	-		-	Malignant	561734	5+5	5	+++
J1	145	78	M	Prostate	Adenocarcinoma	-		-	Malignant	566142	5+5	5	+
J2	146	78	M	Prostate	Adenocarcinoma	-		-	Malignant	566142	5+5	5	*
J3	147	69	M	Prostate	Adenocarcinoma	-		-	Malignant	564703	5+4	5	+
J4	148	69	M	Prostate	Adenocarcinoma	-		-	Malignant	564703	5+4	5	+
J5	149	70	M	Prostate	Adenocarcinoma (sparse)	-		-	Malignant	557732	5+4	5	+
J6	150	70	M	Prostate	Adenocarcinoma	-		-	Malignant	557732	5+4	5	*
J7	151	65	M	Prostate	Adenocarcinoma	-		-	Malignant	549429	4+5	5	+++
J8	152	65	M	Prostate	Adenocarcinoma	-		-	Malignant	549429	4+5	5	-
J9	153	69	M	Prostate	Adenocarcinoma	-		-	Malignant	554221	5+5	5	-
J10	154	69	M	Prostate	Adenocarcinoma	-		-	Malignant	554221	5+5	5	-
J11	155	68	M	Prostate	Adenocarcinoma	-		-	Malignant	552799	5+5	5	+
J12	156	68	M	Prostate	Adenocarcinoma	-		-	Malignant	552799	5+5	5	*
J13	157	68	M	Prostate	Adenocarcinoma (prostate)	-		-	Malignant	560485	5+5	5	+++
J14	158	68	M	Prostate	Adenocarcinoma (sparse)	-		-	Malignant	560485	5+5	5	+++
J15	159	86	M	Prostate	Adenocarcinoma	-		-	Malignant	F151902A1	5+5	5	+++
J16	160	86	M	Prostate	Adenocarcinoma	-		-	Malignant	F151902A	5+5	5	+++
K1	161	21	M	Prostate	Adjacent normal prostate tissue (hyperplasia)	-		-	NAT	Mpr040014	-	-	+++
K2	162	21	M	Prostate	Adjacent normal prostate tissue (hyperplasia)	-		-	NAT	Mpr040014	-	-	+++
K3	163	35	M	Prostate	Adjacent normal prostate tissue (hyperplasia)	-		-	NAT	Mpr070058	-	-	+++
K4	164	35	M	Prostate	Adjacent normal prostate tissue (hyperplasia)	-		-	NAT	Mpr070058	-	-	+++
K5	165	56	M	Prostate	Adjacent normal prostate tissue (hyperplasia)	-		-	NAT	Mpr060012	-	-	+++
K6	166	56	M	Prostate	Adjacent normal prostate tissue (hyperplasia)	-		-	NAT	Mpr060012	-	-	+++
K7	167	62	M	Prostate	Adjacent normal prostate tissue (hyperplasia)	-		-	NAT	Mpr050106	-	-	+++
K8	168	62	M	Prostate	Adjacent normal prostate tissue (hyperplasia)	-		-	NAT	Mpr050106	-	-	+++
K9	169	57	M	Prostate	Cancer adjacent prostate tissue (hyperplasia)	-		-	AT	Mpr040203	-	-	+++
K10	170	57	M	Prostate	Cancer adjacent prostate tissue (hyperplasia)	-		-	AT	Mpr040203	-	-	+++
K11	171	60	M	Prostate	Adjacent normal prostate tissue (hyperplasia)	-		-	NAT	Mpr050101	-	-	+++
K12	172	60	M	Prostate	Adjacent normal prostate tissue (hyperplasia)	-		-	NAT	Mpr050101	-	-	+++
K13	173	68	M	Prostate	Adjacent normal prostate tissue	-		-	NAT	Mpr140052	-	-	+++
K14	174	68	M	Prostate	Adjacent normal prostate tissue	-		-	NAT	Mpr140052	-	-	++
K15	175	74	M	Prostate	Adjacent normal prostate tissue (intraepithelial neoplasia)	-		-	NAT	Mpr140055	-	-	++
K16	176	74	M	Prostate	Adjacent normal prostate tissue	-		-	NAT	Mpr140055	-	-	+++
L1	177	35	M	Prostate	Prostate tissue	-		-	Normal	Mpr08N011	-	-	+++
L2	178	35	M	Prostate	Prostate tissue	-		-	Normal	Mpr08N011	-	-	+++
L3	179	37	M	Prostate	Prostate tissue	-		-	Normal	Mpr07N028	-	-	+++
L4	180	37	M	Prostate	Prostate tissue	-		-	Normal	Mpr07N028	-	-	+++
L5	181	42	M	Prostate	Prostate tissue	-		-	Normal	Mpr09N050	-	-	+++
L6	182	42	M	Prostate	Prostate tissue	-		-	Normal	Mpr09N050	-	-	+++
L7	183	29	M	Prostate	Prostate tissue	-		-	Normal	Mpr11N012	-	-	+++
L8	184	29	M	Prostate	Prostate tissue	-		-	Normal	Mpr11N012	-	-	+++
L9	185	34	M	Prostate	Prostate tissue	-		-	Normal	Mpr08N009	-	-	+++
L10	186	34	M	Prostate	Prostate tissue	-		-	Normal	Mpr08N009	-	-	+++
L11	187	31	M	Prostate	Prostate tissue	-		-	Normal	Mpr11N008	-	-	+++
L12	188	31	M	Prostate	Prostate tissue	-		-	Normal	Mpr11N008	-	-	+++
L13	189	22	M	Prostate	Prostate tissue	-		-	Normal	Mpr11N015	-	-	+++
L14	190	22	M	Prostate	Prostate tissue	-		-	Normal	Mpr11N015	-	-	+++
L15	191	28	M	Prostate	Prostate tissue	-		-	Normal	Mpr15N058	-	-	+++
L16	192	28	M	Prostate	Prostate tissue	-		-	Normal	Mpr15N058	-	-	+++
