# Supplementary material for: Circular RNA CircNOLC1, Upregulated by NF-KappaB, Promotes the Progression of Prostate Cancer via miR-647/PAQR4 Axis
Source: Front Cell Dev Biol. 2021 Jan 8;8:624764. doi: 10.3389/fcell.2020.624764 (PMC7820754; doi:10.3389/fcell.2020.624764)
Supplement: Supplementary file 2 [file Table_2.XLSX]

## Sheet: Sheet1
siRNA sequence
si-h-hsa_circ_0000257_001	TCCCAAACCAGACACAGCA
si-h-hsa_circ_0000257_002	CCAAACCAGACACAGCAGG
si-h-hsa_circ_0000257_003	AAACCAGACACAGCAGGAT
primers
circNOLC1-F	TGAGCCACCAAAGAACCAGA
circNOLC1-R	AACTTTCGCTCTGGGACCTT
NOLC1-F	AGTAGCGGTACTCAGCCAGA
NOLC1-R	ACTCGTCCATGAAGGCTTGG
GAPDH-F	AGAAGGCTGGGGCTCATTTG
GAPDH-R	GCAGGAGGCATTGCTGATGAT
18SrRNA—F	ACACGGACAGGATTGACAGA
18SrRNA—R	GGACATCTAAGGGCATCACA
U6—F	CTCGCTTCGGCAGCACA
U6—R	AACGCTTCACGAATTTGCGT
NGFR-F	CCTACGGCTACTACCAGGATG
NGFR-R	CACACGGTGTTCTGCTTGT
PAQR4-F	TACCTGCACAACGAACTGGG
PAQR4-R	AAGAGGTGATAGAGCACGGAG
TRAF1-F	TCCTGTGGAAGATCACCAATGT
TRAF1-R	GCAGGCACAACTTGTAGCC
IL1R1-F	ATGAAATTGATGTTCGTCCCTGT
IL1R1-R	ACCACGCAATAGTAATGTCCTG
SLC9A8-F	TCCAGCGGCATGACCATTTT
SLC9A8-R	TCCTTCCAATTCGCCAGTTTTT
CHIP-1833-F	GCCCGCTTGTCCACTCATTAC
CHIP-1833-R	GGCGGGAAAACTCGGGACT
